# Supplementary material for: PD-L1-Guided Chemo-Immunotherapy in Advanced Triple-Negative Breast Cancer: A Meta-Analysis of Survival Benefits and Toxicity Profiles
Source: Cancers (Basel). 2026 Apr 23;18(9):1352. doi: 10.3390/cancers18091352 (PMC13162691; doi:10.3390/cancers18091352)
Supplement: Supplementary file 1 [file cancers-18-01352-s001.zip]

Archive with 2 entries (2 files):
- cancers-4240496-supplementary.pdf
- Supplementary File 1 PRISMA_2020_checklist.pdf
